# Supplementary material for: Reference ranges for the polyethylene glycol (PEG) precipitation activity (%PPA) of eight routine enzyme activities
Source: Pract Lab Med. 2022 Dec 17;33:e00304. doi: 10.1016/j.plabm.2022.e00304 (PMC9792387; doi:10.1016/j.plabm.2022.e00304)
Supplement: Multimedia component 1 [file mmc1.zip]

Archive with 1 entries (1 files):
- PEG_ShortCommunication_Supplementary.DOCX
